# Supplementary material for: Could SLC26A7 Be a Promising Marker for Preoperative Diagnosis of High-Grade Papillary Thyroid Carcinoma?
Source: Diagnostics (Basel). 2024 Nov 25;14(23):2652. doi: 10.3390/diagnostics14232652 (PMC11640196; doi:10.3390/diagnostics14232652)
Supplement: Supplementary file 1 [file diagnostics-14-02652-s001.zip]

Archive with 1 entries (1 files):
- diagnostics-3275643-supplementary.xlsx
