# Supplementary material for: Could SLC26A7 Be a Promising Marker for Preoperative Diagnosis of High-Grade Papillary Thyroid Carcinoma?
Source: Diagnostics (Basel). 2024 Nov 25;14(23):2652. doi: 10.3390/diagnostics14232652 (PMC11640196; doi:10.3390/diagnostics14232652)
Supplement: Supplementary file 1 [file diagnostics-14-02652-s001.zip › diagnostics-3275643-supplementary.xlsx]

## Sheet: Oligos
	Table S1
	The oligonucleotide sequences used in the study.
	Target	Type	Sequence (5’ → 3’)
	miR -146b	RT primer	GTCGTGTCTGAGGCTCACTGAGACCTATTCGCACCTCCGACACGACAGCCTATG		R6G	Rhodamine 6G (Rhodamine 590)
		Reverse PCR primer	CTGAGGCTCACTGAGACCT		BHQ1	Black Hole Quencher-1
		PCR probe	(R6G)-ATTCGCACC(T-BHQ1)CCGACACGACAGCCTATG		LNA	Locked Nucleic Acid
		Forward PCR primer	ACCAGCTGAGAACTGAATTCC
	miR -199b	RT primer	GTCGTGTCTGAGGCTCACTGAGACCTATTCGCACCCTCGACACGACGAACAGATA
		Reverse PCR primer	CTGAGGCTCACTGAGACCT
		PCR probe	(R6G)-ATTCGCACCC(T-BHQ1)CGACACGACGAACAGATA
		Forward PCR primer	TCAGCCCCAGTGTTTAGAC
	miR-221	RT primer	GTCGTGTCTGAGGCTCACTGAGACCTATTCGCACCTСGACACGACGAAACCCA
		Reverse PCR primer	CTGAGGCTCACTGAGACCT
		PCR probe	(R6G)-ATTCGCACC(T-BHQ1)CGACACGACGAAACCCAG
		Forward PCR primer	CAGCAGCTACATTGTCTGC
	miR-223	RT primer	GTCAGAGCGTCTTCTAGCACGACTTCATCCTCACCTCGCTCTGACTGGGGTAT
		Reverse PCR primer	GTCTTCTAGCACGACTTCA
		PCR probe	(R6G)-TCCTCACC(T-BHQ1)CGCTCTGACTGGGGTAT
		Forward PCR primer	CACTCATCTGTCAGTTTGTCAA
	miR -31	RT primer	GTCGTGTCTGAGGCTCACTGAGACCTATTCGCACCTCGACACGACAGCTATGC
		Reverse PCR primer	CTGAGGCTCACTGAGACCT
		PCR probe	(R6G)-ATTCGCACC(T-BHQ1)CGACACGACAGCTATGC
		Forward PCR primer	CAAGCAGGCAAGATGCTG
	miR -375	RT primer	GTCGTGTCTGAGGCTCACTGAGACCTATTCGCACCTCGACACGACTCACGCGA
		Reverse PCR primer	CTGAGGCTCACTGAGACCT
		PCR probe	(R6G)-ATTCGCACC(T-BHQ1)CGACACGACTCACGCGA
		Forward PCR primer	ACAGCTTTGTTCGTTCGGC
	miR -551b	RT primer	GAGGAGAGGCCTTGTAGCACGACCTTATCCTCACCTCCTCTCCTCCTGAAACC
		Reverse PCR primer	GCCTTGTAGCACGACCTTA
		PCR probe	(R6G)-TC(C-LNA)TCACC(T-BHQ1)CCTCTCCTCCTGAAACC
		Forward PCR primer	CACACTCAGCGACCCATACTT
	miR-21	RT primer	GTCGTGTCTGAGGCTCACTGAGACCTGACACGACTCAACATC
		Reverse PCR primer	CTGAGGCTCACTGAGACCT
		PCR probe	(R6G)-ATTCGCA(C-LNA)C(T-BHQ1)GACACGACTCAACATCAG
		Forward PCR primer	ACGCAGCTAGCTTATCAGACT
	miR -197	RT primer	GTCGTGGGTGAAGCAGACAGACACAATTACGCACCTGCCACGACGCTGGGTG
		Reverse PCR primer	GTGAAGCAGACAGACACAA
		PCR probe	(R6G)-TTACGCACC(T-BHQ1)GCCACGACGCTGGGTG
		Forward PCR primer	CCACGTTCACCACCTTCTC
	miR-23a	RT primer	GTCGTGTCTGAGGCTCACTGAGACCTTTCGCACCCTCGACACGACGGAAATCC
		Reverse PCR primer	CTGAGGCTCACTGAGACCT
		PCR probe	(R6G)-TTCGCACCC(T-BHQ1)CGACACGACGGAAATCC
		Forward PCR primer	CAGCACATCACATTGCCAG
	miR-29b	RT primer	GTCGTGTCTGAGGCTCACTGAGACCTTTCGCACCCTCGACACGACAA(C-LNA)AC(T-LNA)GAT
		Reverse PCR primer	CTGAGGCTCACTGAGACCT
		PCR probe	(R6G)-TTCGCACCC(T-BHQ1)CGACACGACAACACTGAT
		Forward PCR primer	CAGCACTAGCACCATTTGAA
	FN1	Reverse RT/PCR primer	CTGCACGAACATCGGTGAA
		PCR probe	(R6G)-ACCACATCGAGCGGATCTGGCCCC-(BHQ1)
		Forward PCR primer	GAGGAGAGTGGAAGTGTGA
	Geminin	Reverse RT/PCR primer	CCAATACTGAGAGGATGGATTTTC
	(GMNN)	PCR probe	(R6G)-AATGA(C-LNA)TCC(T-BHQ1)GGGTGACTCCTCC
		Forward PCR primer	GGTTATTGTCCCAGAATCTAGTG
	CDKN2A	Reverse RT/PCR primer	TCGGTGACTGATGATCTAAGTTTC
	P16ink	PCR probe	(R6G)-C(C-LNA)GATTGAAAGAACCAGAGAGGCTCTGA-(BHQ1)
		Forward PCR primer	CGGAAGGTCCCTCAGAC
	TPO	Reverse RT/PCR primer	TTGAATGACATGTCTTGTCACC
		PCR probe	(R6G)-ACTGCCCCCGGTCCGGGA-(BHQ1)
		Forward PCR primer	GCTTCTTGTACAACGGGTTC
	SLC26A7	Reverse RT/PCR primer	CACTGGGTGCACAGATGA
		PCR probe	(R6G)-TGA(C-LNA)CCAAGGA(T-BHQ1)TGGCCTTTGCTGTTCT
		Forward PCR primer	TGTCTGGGATAATGTTGGCA
	HMGA2	Reverse RT/PCR primer	ACTTGTTGTGGCCATTTCCT
		PCR probe	(R6G)-CAGAAGCCAC(T-BHQ1)GGAGAAAAACGGCCAA
		Forward PCR primer	TCCCTCTAAAGCAGCTCAAAA
	CPQ	Reverse RT/PCR primer	TCCGTGGGAGTGATGGAA
		PCR probe	(R6G)-TGGAGTGCC(T-BHQ1)GGAGCCAGTCTACTTGA
		Forward PCR primer	AGAAGGGACAGACATCAACTT
	SPATA18	Reverse RT/PCR primer	TGGCAATCCACATCTTAT(T-LNA)G
		PCR probe	(R6G)-AA(C-LNA)A(C-LNA)GA(T-BHQ1)GTCTCGAAGTCGGAGTCC
		Forward PCR primer	AGGAGTTTAAGTCCCATTTGC
	APOE	Reverse RT/PCR primer	TGTCTCCACCGCTTGCTC
		PCR probe	(R6G)-CTGGCAGGA(T-BHQ1)GCCAGGCCAAGGT
		Forward PCR primer	TGCGTTGCTGGTCACAT
	DIO1	Reverse RT/PCR primer	TTCTGATGTCCATGTTGTT(C-LNA)T
		PCR probe	(R6G)-AGCC(C-LNA)AGCCA(T-BHQ1)CTGATGCATGTGC
		Forward PCR primer	GGCTTATTGAAGACTTTAGTT(C-LNA)C
	NIS	Reverse RT/PCR primer	GGGCCGCTGATGACTC
		PCR probe	(R6G)-TGTCCTTCAGGGC(T-BHQ1)CCTTCACCGTCATG
		Forward PCR primer	CCTGTCCTCACTGCTCG
	TFF3	Reverse RT/PCR primer	CGGTTGTTGCACTCCTTG
		PCR probe	(R6G)-CGTGGGCC(T-BHQ1)GTCTGCAAACCAGTGT
		Forward PCR primer	TTGCTGTCCTCCAGCTC
	TMPRSS4	Reverse RT/PCR primer	CTGCCAAGGCCAAGAATC
	(TSP4)	PCR probe	(R6G)-TCTTGCCTG(T-BHQ1)GGGAAGAGCCTGAAGACCC
		Forward PCR primer	TGGTCTCCCTGCACTGT
	TSHR	Reverse RT/PCR primer	AGCTTTGTCCCATTGAAAGCA
		PCR probe	(R6G)-TGA(C-LNA)ACTGAAG(C-LNA)(T-BHQ1)GTACAACAATGGCTTT
		Forward PCR primer	AGGGACTATGCAATGAAACCT
	PGK1	Reverse RT/PCR primer	GCTGGCTCGGCTTTAAC
		PCR probe	(R6G)-TTCCCAGAAGCA(T-BHQ1)CTTTTCCCTTCCCTTCT
		Forward PCR primer	GGAGAACCTCCGCTTTCAT
	Hs mtDNA	Reverse PCR primer	GATCACAGGTCTATCACCCTA
		PCR probe	(R6G)-TGCATGGAGAGC(T-BHQ1)CCCGTGAGTGGT
		Forward PCR primer	CCCCAGACGAAAATACCAAA
	Hs nDNA	Reverse PCR primer	CCATAGTTTCACCAGTGAGG
		PCR probe	(R6G)-CCAGGGAC(T-BHQ1)CTTCTGGGCTGCTGAGAT
		Forward PCR primer	CATTGTCAGCCAGTGAGT
